# Supplementary material for: A meta-analysis of relationships between polychlorinated biphenyl exposure and performance across studies of free-ranging tree swallows (Tachycineta bicolor)
Source: R Soc Open Sci. 2016 Apr 27;3(4):150634. doi: 10.1098/rsos.150634 (PMC4852628; doi:10.1098/rsos.150634)
Supplement: 2. All data (excel file) [file rsos150634supp1.xlsx]

## Sheet: Sheet1
citation number	location	population name	contaminated or reference	total PCBs egg	total PCBs nestling tissue	metric category	metric description	metric value	sample size
22	Ontario, Canada	WWTP1	C	286.7		breed	clutch size, # eggs	4.57	69
22	Ontario, Canada	reference reservoir	R	411.5		breed	clutch size, # eggs	4.79	68
22	Ontario, Canada	WWTP2	C	2541		breed	clutch size, # eggs	4.87	245
22	Ontario, Canada	WWTP2	C	2541		breed	first egg date	133	248
22	Ontario, Canada	WWTP1	C	286.7		breed	first egg date	136	69
22	Ontario, Canada	reference reservoir	R	411.5		breed	first egg date	139	71
22	Ontario, Canada	WWTP1	C	286.7		breed	fledging, % fledged per egg laid	68.1	44
22	Ontario, Canada	reference reservoir	R	411.5		breed	fledging, % fledged per egg laid	75.1	53
22	Ontario, Canada	WWTP2	C	2541		breed	fledging, % fledged per egg laid	85.9	217
22	Ontario, Canada	WWTP1	C	286.7		breed	fledging, % of nestlings that fledged	75.9	44
22	Ontario, Canada	reference reservoir	R	411.5		breed	fledging, % of nestlings that fledged	84.9	53
22	Ontario, Canada	WWTP2	C	2541		breed	fledging, % of nestlings that fledged	93.8	217
22	Ontario, Canada	WWTP1	C	286.7		breed	hatching success, % of eggs hatching in each nest	79.1	44
22	Ontario, Canada	reference reservoir	R	411.5		breed	hatching success, % of eggs hatching in each nest	81.7	53
22	Ontario, Canada	WWTP2	C	2541		breed	hatching success, % of eggs hatching in each nest	87.8	217
34	Kalamazoo R	Fort Custer	R	810	460	breed	clutch size, # eggs	5.2	71
34	Kalamazoo R	Trowbridge	C	5100	3100	breed	clutch size, # eggs	4.6	33
34	Kalamazoo R	Fort Custer	R	810	460	breed	egg mass, g	1.8	71
34	Kalamazoo R	Trowbridge	C	5100	3100	breed	egg mass, g	1.86	34
34	Kalamazoo R	Fort Custer	R	810	460	breed	fledging success, % of nests that fledged	80.4648	71
34	Kalamazoo R	Trowbridge	C	5100	3100	breed	fledging success, % of nests that fledged	79.6176	34
34	Kalamazoo R	Fort Custer	R	810	460	breed	fledging, % fledged per egg laid	72	60
34	Kalamazoo R	Trowbridge	C	5100	3100	breed	fledging, % fledged per egg laid	69	31
34	Kalamazoo R	Fort Custer	R	810	460	breed	fledging, % fledged per hatchling	97	58
34	Kalamazoo R	Trowbridge	C	5100	3100	breed	fledging, % fledged per hatchling	99	27
34	Kalamazoo R	Fort Custer	R	810	460	breed	hatching success, % of eggs hatching in each nest	75	60
34	Kalamazoo R	Trowbridge	C	5100	3100	breed	hatching success, % of eggs hatching in each nest	71	32
34	Kalamazoo R	Fort Custer	R	810	460	nstl_grow	nestling body length, d 12, mm	93.8	13
34	Kalamazoo R	Trowbridge	C	5100	3100	nstl_grow	nestling body length, d 12, mm	90.8	8
34	Kalamazoo R	Fort Custer	R	810	460	nstl_grow	nestling mass d 13, g	22.8	8
34	Kalamazoo R	Trowbridge	C	5100	3100	nstl_grow	nestling mass d 13, g	24.08	5
34	Kalamazoo R	Fort Custer	R	810	460	nstl_grow	nestling tarsus length d 12, mm	13.3	13
34	Kalamazoo R	Trowbridge	C	5100	3100	nstl_grow	nestling tarsus length d 12, mm	13.7	8
34	Kalamazoo R	Fort Custer	R	810	460	nstl_grow	nestling wing chord d 12, mm	49.9	13
34	Kalamazoo R	Trowbridge	C	5100	3100	nstl_grow	nestling wing chord d 12, mm	50.9	8
35	Housatonic R, MA	Threemile Pond	C		1015	breed	hatchability, % eggs hatching	88.7105	38
35	Housatonic R, MA	Southwest Branch	C		2800	breed	hatchability, % eggs hatching	88.0108	37
35	Housatonic R, MA	Taconic Valley	C		3675	breed	hatchability, % eggs hatching	64.525	24
35	Housatonic R, MA	Holmes	C		26073.3	breed	hatchability, % eggs hatching	89.028	25
35	Housatonic R, MA	Lenox	C		32100	breed	hatchability, % eggs hatching	94.6864	66
35	Housatonic R, MA	Roaring Brook	C		34956.7	breed	hatchability, % eggs hatching	88.6895	95
36	Great L & St Lawrence R	Wye Marsh	C		45.8	breed	% chicks that fledged (pers comm C Bishop & Enviro Canada)	79.89	39
36	Great L & St Lawrence R	Mud Creek	R	256	140	breed	% chicks that fledged (pers comm C Bishop & Enviro Canada)	100	10
36	Great L & St Lawrence R	Wheatley Harbour	C	932	639	breed	% chicks that fledged (pers comm C Bishop & Enviro Canada)	85.64	11
36	Great L & St Lawrence R	Toronto Isl	C	1187	655	breed	% chicks that fledged (pers comm C Bishop & Enviro Canada)	80.64	14
36	Great L & St Lawrence R	Hamilton Harbour	C	1692	667	breed	% chicks that fledged (pers comm C Bishop & Enviro Canada)	66.25	15
36	Great L & St Lawrence R	Cornwall Isl	C		1387	breed	% chicks that fledged (pers comm C Bishop & Enviro Canada)	58.33	16
36	Great L & St Lawrence R	Akwesasne	C	11168	5469	breed	% chicks that fledged (pers comm C Bishop & Enviro Canada)	83.74	27
36	Great L & St Lawrence R	Wye Marsh	C		45.8	breed	% eggs that fledged (pers comm C Bishop & Enviro Canada)	73.24	38
36	Great L & St Lawrence R	Mud Creek	R	256	140	breed	% eggs that fledged (pers comm C Bishop & Enviro Canada)	86.33	10
36	Great L & St Lawrence R	Wheatley Harbour	C	932	639	breed	% eggs that fledged (pers comm C Bishop & Enviro Canada)	69.45	11
36	Great L & St Lawrence R	Toronto Isl	C	1187	655	breed	% eggs that fledged (pers comm C Bishop & Enviro Canada)	76.36	14
36	Great L & St Lawrence R	Hamilton Harbour	C	1692	667	breed	% eggs that fledged (pers comm C Bishop & Enviro Canada)	57.44	15
36	Great L & St Lawrence R	Cornwall Isl	C		1387	breed	% eggs that fledged (pers comm C Bishop & Enviro Canada)	44.9	16
36	Great L & St Lawrence R	Akwesasne	C	11168	5469	breed	% eggs that fledged (pers comm C Bishop & Enviro Canada)	75.34	27
36	Great L & St Lawrence R	Wye Marsh	C		45.8	breed	% eggs that hatched (pers comm C Bishop & Enviro Canada)	79.91	40
36	Great L & St Lawrence R	Mud Creek	R	256	140	breed	% eggs that hatched (pers comm C Bishop & Enviro Canada)	86.33	10
36	Great L & St Lawrence R	Wheatley Harbour	C	932	639	breed	% eggs that hatched (pers comm C Bishop & Enviro Canada)	90.54	13
36	Great L & St Lawrence R	Toronto Isl	C	1187	655	breed	% eggs that hatched (pers comm C Bishop & Enviro Canada)	95.21	14
36	Great L & St Lawrence R	Hamilton Harbour	C	1692	667	breed	% eggs that hatched (pers comm C Bishop & Enviro Canada)	82.06	17
36	Great L & St Lawrence R	Cornwall Isl	C		1387	breed	% eggs that hatched (pers comm C Bishop & Enviro Canada)	49.79	16
36	Great L & St Lawrence R	Akwesasne	C	11168	5469	breed	% eggs that hatched (pers comm C Bishop & Enviro Canada)	81.19	28
36	Great L & St Lawrence R	Wye Marsh	C		45.8	breed	clutch size (pers comm C Bishop & Enviro Canada)	5.66	41
36	Great L & St Lawrence R	Mud Creek	R	256	140	breed	clutch size (pers comm C Bishop & Enviro Canada)	5.5	10
36	Great L & St Lawrence R	Wheatley Harbour	C	932	639	breed	clutch size (pers comm C Bishop & Enviro Canada)	5.92	13
36	Great L & St Lawrence R	Toronto Isl	C	1187	655	breed	clutch size (pers comm C Bishop & Enviro Canada)	6.29	14
36	Great L & St Lawrence R	Hamilton Harbour	C	1692	667	breed	clutch size (pers comm C Bishop & Enviro Canada)	5.76	17
36	Great L & St Lawrence R	Cornwall Isl	C		1387	breed	clutch size (pers comm C Bishop & Enviro Canada)	4.85	20
36	Great L & St Lawrence R	Akwesasne	C	11168	5469	breed	clutch size (pers comm C Bishop & Enviro Canada)	5.83	29
36	Great L & St Lawrence R	Wye Marsh	C		45.8	nstl_grow	nestling body mass d16, g	21.06	10
36	Great L & St Lawrence R	Mud Creek	R	256	140	nstl_grow	nestling body mass d16, g	21.83	9
36	Great L & St Lawrence R	Wheatley Harbour	C	932	639	nstl_grow	nestling body mass d16, g	22.79	10
36	Great L & St Lawrence R	Toronto Isl	C	1187	655	nstl_grow	nestling body mass d16, g	21.685	10
36	Great L & St Lawrence R	Hamilton Harbour	C	1692	667	nstl_grow	nestling body mass d16, g	21.5	10
36	Great L & St Lawrence R	Cornwall Isl	C		1387	nstl_grow	nestling body mass d16, g	22.4	8
36	Great L & St Lawrence R	Akwesasne	C	11168	5469	nstl_grow	nestling body mass d16, g	21.85	8
37	Fraser R drainage, BC	upstream Thompson R	R		0.1	breed	clutch size, # eggs	5	2
37	Fraser R drainage, BC	upstream Fraser R	R		0.1	breed	clutch size, # eggs	5.8	10
37	Fraser R drainage, BC	downstream Fraser R	C		16	breed	clutch size, # eggs	5.8	5
37	Fraser R drainage, BC	downstream Thompson R	C		31.6	breed	clutch size, # eggs	5.4	8
37	Fraser R drainage, BC	upstream Thompson R	R		0.1	breed	hatch date, day of June converted to Julian	160	2
37	Fraser R drainage, BC	upstream Fraser R	R		0.1	breed	hatch date, day of June converted to Julian	164	10
37	Fraser R drainage, BC	downstream Fraser R	C		16	breed	hatch date, day of June converted to Julian	163	5
37	Fraser R drainage, BC	downstream Thompson R	C		31.6	breed	hatch date, day of June converted to Julian	161	8
37	Fraser R drainage, BC	upstream Fraser R	R		0.1	breed	nest success, % nests that fledged any young	100	10
37	Fraser R drainage, BC	upstream Thompson R	R		0.1	breed	nest success, % nests that fledged any young	100	2
37	Fraser R drainage, BC	downstream Fraser R	C		16	breed	nest success, % nests that fledged any young	40	5
37	Fraser R drainage, BC	downstream Thompson R	C		31.6	breed	nest success, % nests that fledged any young	75	8
37	Fraser R drainage, BC	upstream Thompson R	R		0.1	nstl_grow	nestling mass d 16, g	21.9	2
37	Fraser R drainage, BC	upstream Fraser R	R		0.1	nstl_grow	nestling mass d 16, g	22.2	8
37	Fraser R drainage, BC	downstream Fraser R	C		16	nstl_grow	nestling mass d 16, g	22.5	2
37	Fraser R drainage, BC	downstream Thompson R	C		31.6	nstl_grow	nestling mass d 16, g	21.1	6
37	Fraser R drainage, BC	upstream Fraser R	R		0.1	nstl_grow	nestling wing chord d 16, mm	70.2	8
37	Fraser R drainage, BC	upstream Thompson R	R		0.1	nstl_grow	nestling wing chord d 16, mm	85.4	2
37	Fraser R drainage, BC	downstream Fraser R	C		16	nstl_grow	nestling wing chord d 16, mm	76	2
37	Fraser R drainage, BC	downstream Thompson R	C		31.6	nstl_grow	nestling wing chord d 16, mm	79.7	6
38	Fox R, WI	Poygan	R		80	breed	% clutches that hatched at least 1 egg	83.6767	60
38	Fox R, WI	High Cliff	R		200	breed	% clutches that hatched at least 1 egg	66.8057	35
38	Fox R, WI	Arrowhead	C		1460	breed	% clutches that hatched at least 1 egg	72.7004	103
38	Fox R, WI	Kidney Isl	C		3770	breed	% clutches that hatched at least 1 egg	92.4233	72
38	Fox R, WI	Poygan	R		80	breed	% clutches w/ dead embryos	36.8	60
38	Fox R, WI	High Cliff	R		200	breed	% clutches w/ dead embryos	29.4	35
38	Fox R, WI	Arrowhead	C		1460	breed	% clutches w/ dead embryos	38.8	103
38	Fox R, WI	Kidney Isl	C		3770	breed	% clutches w/ dead embryos	31.1	72
38	Fox R, WI	Poygan	R		80	breed	% eggs w/ dead embryos	8.7	389
38	Fox R, WI	High Cliff	R		200	breed	% eggs w/ dead embryos	7.6	209
38	Fox R, WI	Arrowhead	C		1460	breed	% eggs w/ dead embryos	15.7	529
38	Fox R, WI	Kidney Isl	C		3770	breed	% eggs w/ dead embryos	11.6	404
38	Fox R, WI	Poygan	R		80	breed	clutch size, # eggs	5.26	60
38	Fox R, WI	High Cliff	R		200	breed	clutch size, # eggs	5.85	35
38	Fox R, WI	Arrowhead	C		1460	breed	clutch size, # eggs	5.35	103
38	Fox R, WI	Kidney Isl	C		3770	breed	clutch size, # eggs	5.46	72
52	Hudson River	Saratoga	C	12400	5250	breed	abandonment, % nests not abandoned during incubation	74	27
52	Hudson River	Remnant 4	C	11700	29100	breed	abandonment, % nests not abandoned during incubation	77	17
52	Hudson River	SA13	C	42100	55800	breed	abandonment, % nests not abandoned during incubation	97	29
52	Hudson River	Saratoga	C	12400	5250	breed	clutch size, # eggs	5.2	27
52	Hudson River	Remnant 4	C	11700	29100	breed	clutch size, # eggs	4.8	17
52	Hudson River	SA13	C	42100	55800	breed	clutch size, # eggs	5.7	29
52	Hudson River	Lock 9	R	6280	377	breed	egg mass, g	1.87	27
52	Hudson River	Saratoga	C	12400	5250	breed	egg mass, g	1.81	162
52	Hudson River	Remnant 4	C	11700	29100	breed	egg mass, g	1.82	121
52	Hudson River	SA13	C	42100	55800	breed	egg mass, g	1.84	192
52	Hudson River	Lock 9	R	6280	377	breed	first egg date (converted to Julian from day of May)	141.2	5
52	Hudson River	Saratoga	C	12400	5250	breed	first egg date (converted to Julian from day of May)	138	26
52	Hudson River	Remnant 4	C	11700	29100	breed	first egg date (converted to Julian from day of May)	139.6	21
52	Hudson River	SA13	C	42100	55800	breed	first egg date (converted to Julian from day of May)	135.3	34
52	Hudson River	Saratoga	C	12400	5250	breed	fledging, % of eggs that fledged	51	26
52	Hudson River	Remnant 4	C	11700	29100	breed	fledging, % of eggs that fledged	62	17
52	Hudson River	SA13	C	42100	55800	breed	fledging, % of eggs that fledged	74	29
52	Hudson River	Saratoga	C	12400	5250	breed	hatchability, % clutch hatched	64	26
52	Hudson River	Remnant 4	C	11700	29100	breed	hatchability, % clutch hatched	70	17
52	Hudson River	SA13	C	42100	55800	breed	hatchability, % clutch hatched	79	29
52	Hudson River	Lock 9	R	6280	377	nstl_grow	nestling mass day 14, g	24.3	4
52	Hudson River	Saratoga	C	12400	5250	nstl_grow	nestling mass day 14, g	21	18
52	Hudson River	Remnant 4	C	11700	29100	nstl_grow	nestling mass day 14, g	22.1	14
52	Hudson River	SA13	C	42100	55800	nstl_grow	nestling mass day 14, g	22.3	26
52	Hudson River	Lock 9	R	6280	377	nstl_grow	nestling wing chord day 14, mm	60.6	4
52	Hudson River	Saratoga	C	12400	5250	nstl_grow	nestling wing chord day 14, mm	59.6	18
52	Hudson River	Remnant 4	C	11700	29100	nstl_grow	nestling wing chord day 14, mm	63.4	14
52	Hudson River	SA13	C	42100	55800	nstl_grow	nestling wing chord day 14, mm	63.6	26
53	Hudson River	Champlain	R	5940	721	breed	# feathers at hatching	56.3	17
53	Hudson River	Saratoga	C	9320	3710	breed	# feathers at hatching	40.4	25
53	Hudson River	SA13	C	29500	39800	breed	# feathers at hatching	46.6	30
53	Hudson River	Remnant 4	C	15800	62200	breed	# feathers at hatching	50.7	23
53	Hudson River	Champlain	R	5940	721	breed	nest mass at hatching, g	31.3	15
53	Hudson River	Saratoga	C	9320	3710	breed	nest mass at hatching, g	25.9	25
53	Hudson River	SA13	C	29500	39800	breed	nest mass at hatching, g	22.8	30
53	Hudson River	Remnant 4	C	15800	62200	breed	nest mass at hatching, g	26.5	22
54	Fox Hill, RI	FH	R	323	26	breed	clutch size, # eggs	4.6	7
54	New Bedford Harbor, MA	NBH	C	11200	16800	breed	clutch size, # eggs	4.5	11
54	Fox Hill, RI	FH	R	323	26	breed	hatching success, % of eggs	50	7
54	New Bedford Harbor, MA	NBH	C	11200	16800	breed	hatching success, % of eggs	74	11
55	Lake Calumet Region, IL	Powderhorn Lake	R	3177.5	383.85	breed	clutch size, # eggs	5	20
55	Lake Calumet Region, IL	Indian Ridge	C	2753	408.6	breed	clutch size, # eggs	5.4	35
55	Lake Calumet Region, IL	Big Marsh	C	3553.2	618.6	breed	clutch size, # eggs	5.43902	41
55	Lake Calumet Region, IL	Powderhorn Lake	R	3177.5	383.85	breed	first egg date (Julian)	136.5	20
55	Lake Calumet Region, IL	Indian Ridge	C	2753	408.6	breed	first egg date (Julian)	132.8	35
55	Lake Calumet Region, IL	Big Marsh	C	3553.2	618.6	breed	first egg date (Julian)	132.878	41
55	Lake Calumet Region, IL	Powderhorn Lake	R	3177.5	383.85	breed	fledging, % of nests out of all with eggs laid that fledged at least 1 fledgling	85	20
55	Lake Calumet Region, IL	Indian Ridge	C	2753	408.6	breed	fledging, % of nests out of all with eggs laid that fledged at least 1 fledgling	77	35
55	Lake Calumet Region, IL	Big Marsh	C	3553.2	618.6	breed	fledging, % of nests out of all with eggs laid that fledged at least 1 fledgling	84.9024	41
55	Lake Calumet Region, IL	Powderhorn Lake	R	3177.5	383.85	breed	fledging, % of nests out of those that hatched that fledged at least 1 fledgling	94.4444	18
55	Lake Calumet Region, IL	Indian Ridge	C	2753	408.6	breed	fledging, % of nests out of those that hatched that fledged at least 1 fledgling	87.129	31
55	Lake Calumet Region, IL	Big Marsh	C	3553.2	618.6	breed	fledging, % of nests out of those that hatched that fledged at least 1 fledgling	89.2564	39
55	Lake Calumet Region, IL	Powderhorn Lake	R	3177.5	383.85	breed	hatching success, % of nests hatching at least 1 egg	90	20
55	Lake Calumet Region, IL	Indian Ridge	C	2753	408.6	breed	hatching success, % of nests hatching at least 1 egg	88.6	35
55	Lake Calumet Region, IL	Big Marsh	C	3553.2	618.6	breed	hatching success, % of nests hatching at least 1 egg	95.1707	41
55	Lake Calumet Region, IL	Powderhorn Lake	R	3177.5	383.85	nstl_grow	nestling mass	22.44	42
55	Lake Calumet Region, IL	Indian Ridge	C	2753	408.6	nstl_grow	nestling mass	21.2604	171
55	Lake Calumet Region, IL	Big Marsh	C	3553.2	618.6	nstl_grow	nestling mass	20.7929	161
